# Supplementary material for: Enhancing Patient Education with AI: A Readability Analysis of AI-Generated Versus American Academy of Ophthalmology Online Patient Education Materials
Source: J Clin Med. 2025 Oct 1;14(19):6968. doi: 10.3390/jcm14196968 (PMC12524648; doi:10.3390/jcm14196968)
Supplement: Supplementary file 1 [file jcm-14-06968-s001.zip]

Archive with 1 entries (1 files):
- jcm-3856258-supplementary.png
